# Supplementary material for: Antioxidant and Lipid-Lowering Effects of Buriti Oil (Mauritia flexuosa L.) Administered to Iron-Overloaded Rats
Source: Molecules. 2023 Mar 13;28(6):2585. doi: 10.3390/molecules28062585 (PMC10056315; doi:10.3390/molecules28062585)
Supplement: Supplementary file 1 [file molecules-28-02585-s001.zip]

Archive with 1 entries (1 files):
- molecules-2219586-supplementary.pdf
